# Supplementary material for: Catch crop amendments and microbial inoculants differently modulate apple rhizosphere microbiomes and plant responses
Source: FEMS Microbiol Ecol. 2025 May 23;101(6):fiaf055. doi: 10.1093/femsec/fiaf055 (PMC12168782; doi:10.1093/femsec/fiaf055)
Supplement: fiaf055_Supplemental_Files [file fiaf055_supplemental_files.zip]

Archive with 2 entries (2 files):
- File_S1_Hauschild_et_al.docx
- Supplemental_materials_revised.docx
